# Supplementary material for: New Phenylspirodrimanes from the Sponge-Associated Fungus Stachybotrys chartarum MUT 3308
Source: Mar Drugs. 2023 Feb 21;21(3):135. doi: 10.3390/md21030135 (PMC10053839; doi:10.3390/md21030135)
Supplement: Supplementary file 1 [file marinedrugs-21-00135-s001.zip]

Archive with 1 entries (1 files):
- marinedrugs-2217085-supplementary.pdf
